# Supplementary material for: Multi-Omics and Network-Based Drug Repurposing for Septic Cardiomyopathy
Source: Pharmaceuticals (Basel). 2025 Jan 2;18(1):43. doi: 10.3390/ph18010043 (PMC11768530; doi:10.3390/ph18010043)
Supplement: Supplementary file 1 [file pharmaceuticals-18-00043-s001.zip]

Archive with 2 entries (2 files):
- File S1.xlsx
- Supplementary Materials_20241223.pdf
