# Supplementary material for: Multi-Omics and Network-Based Drug Repurposing for Septic Cardiomyopathy
Source: Pharmaceuticals (Basel). 2025 Jan 2;18(1):43. doi: 10.3390/ph18010043 (PMC11768530; doi:10.3390/ph18010043)
Supplement: Supplementary file 1 [file pharmaceuticals-18-00043-s001.zip › File S1.xlsx]

## Sheet: Data 1
Metabolite Name	Precursor (m/z)	Product (m/z)	Ion accumulation time(msec)	Collision Energy (V)	Mode	Note
1,3-Dihydroxyacetone	91.1	65	5	-30	pos	Metabolite
1,7-Dimethylxanthine	181.07	124.05	5	-30	pos	Metabolite
1,7-Dimethylxanthine	179.1	164	5	30	neg	Metabolite
13-HODE	295.2	277.2	5	30	neg	Metabolite
1-Methyladenosine	282.1	150.1	5	-30	pos	Metabolite
1-Methylxanthine	165	108	5	30	neg	Metabolite
2-Hydroxy-2-methylbutyric acid	117.1	71.1	5	15	neg	Metabolite
2-Hydroxyquinoline	146.1	128	5	-30	pos	Metabolite
2-Hydroxystearic acid	299.3	253.3	5	30	neg	Metabolite
2-Naphthalenesulfonic acid	207	80	5	45	neg	Metabolite
2-Pyrocatechuic acid	153	109	5	15	neg	Metabolite
3,4-Dihydroxymandelic acid	149.02	65.04	5	-30	pos	Metabolite
3-Indoleacetic acid	176.1	132.1	5	-15	pos	Metabolite
3-Indolepropionic acid	190.09	130.07	5	-30	pos	Metabolite
3-Methyladenine	150.08	122.09	5	-15	pos	Metabolite
3-Methylcatechol	123	108	5	15	neg	Metabolite
4-Hydroxybenzaldehyde	123	51	5	-45	pos	Metabolite
4-Hydroxybenzenesulfonic acid	173	93	5	30	neg	Metabolite
4-Pyridoxic acid	182	138.1	5	15	neg	Metabolite
5-Hydroxyindole	134.06	77.04	5	-30	pos	Metabolite
7-Ketocholesterol	401.3	383.3	5	-30	pos	Metabolite
8-HETE	319.2	301.2	5	15	neg	Metabolite
ACar 10:0	316.2	85	5	-10	pos	Metabolite
Acar 10:1	314.2	85	5	-30	pos	Metabolite
ACar 10:2	312.22	85.03	5	-30	pos	Metabolite
ACar 12:0	344.28	85.03	5	-30	pos	Metabolite
ACar 12:1	342.26	85.03	5	-30	pos	Metabolite
ACar 13:1	356.3	85	5	-30	pos	Metabolite
ACar 14:0	372.31	85.03	5	-30	pos	Metabolite
ACar 14:1	370.3	85	5	-10	pos	Metabolite
ACar 14:2	368.3	85	5	-30	pos	Metabolite
ACar 15:0	386.3	85	5	-30	pos	Metabolite
ACar 16:0	400.34	85.03	5	-30	pos	Metabolite
ACar 16:1	398.3	85	5	-30	pos	Metabolite
ACar 16:2	396.31	85.03	5	-30	pos	Metabolite
ACar 16:3	394.29	85.03	5	-30	pos	Metabolite
ACar 16:4	392.28	85.03	5	-30	pos	Metabolite
ACar 18:1	426.36	85.03	5	-30	pos	Metabolite
ACar 18:2	424.34	85.03	5	-45	pos	Metabolite
ACar 18:3	422.3	85	5	-45	pos	Metabolite
ACar 20:0	456.4	85.03	5	-30	pos	Metabolite
ACar 20:1	454.4	85	5	-45	pos	Metabolite
ACar 20:3	450.4	85	5	-30	pos	Metabolite
ACar 20:4	448.3	85	5	-30	pos	Metabolite
ACar 22:0	484.44	85.03	5	-45	pos	Metabolite
ACar 24:0	512.5	85	5	-45	pos	Metabolite
ACar 26:0	540.5	85.03	5	-45	pos	Metabolite
ACar 26:1	538.48	85.03	5	-45	pos	Metabolite
ACar 3:0	218.1	85	5	-30	pos	Metabolite
ACar 4:0	232.2	85	5	-30	pos	Metabolite
ACar 5:0	246.2	85	5	-30	pos	Metabolite
ACar 5:1	244.2	85	5	-30	pos	Metabolite
ACar 6:0	260.2	85	5	-30	pos	Metabolite
ACar 8:0	288.2	85	5	-30	pos	Metabolite
ACar 8:1	286.2	85	5	-30	pos	Metabolite
ACar 9:0	302.2	85	5	-30	pos	Metabolite
ACar 9:1	300.22	85.03	5	-30	pos	Metabolite
Acetaminophen glucuronide	326.1	150.1	5	30	neg	Metabolite
Alpha-Hydroxyhippuric acid	194	150.1	5	15	neg	Metabolite
Arachidic acid	311.3	183	5	45	neg	Metabolite
Arachidonic acid	305.25	287.24	5	-15	pos	Metabolite
Arachidonic acid	303.2	259.2	5	15	neg	Metabolite
Aspartic Acid	132	88	5	10	neg	Metabolite
Benzoic acid	121	77	5	15	neg	Metabolite
Benzophenone-2	245	165.1	5	30	neg	Metabolite
Biotin	245	227	5	-15	pos	Metabolite
C13:0	213	213	5	5	neg	Internal standard
Caffeine	195.1	138.1	5	-30	pos	Metabolite
Cer-NDS d32:1	508.5	280.3	5	45	neg	Metabolite
Cer-NS d34:2	534.5	280.3	5	45	neg	Metabolite
Cholic Acid	426.3	355.3	5	-30	pos	Metabolite
Cholic acid	407.3	343.3	5	45	neg	Metabolite
Cholic Acid-d4	395.3	359.3	5	-15	pos	Internal standard
Cholic Acid-d4	411.3	347.2	5	30	neg	Internal standard
Choline	104.1	60.1	5	-30	pos	Metabolite
Cinnamic acid	131	103.1	5	-15	pos	Metabolite
cis-8,11,14-Eicosatrienoic acid	307.3	67.1	5	-45	pos	Metabolite
cis-8,11,14-Eicosatrienoic acid	305.2	287.2	5	30	neg	Metabolite
Citric acid	191	111	5	15	neg	Metabolite
CMPF	239.1	195.1	5	15	neg	Metabolite
Corticosterone	347.22	329.21	5	-15	pos	Metabolite
Creatinine	114	44	5	-10	pos	Metabolite
Creatinine	112.1	68	5	15	neg	Metabolite
delta4-Dafachronic acid	415.32	397.31	5	-15	pos	Metabolite
Deoxycholic acid	357.28	339.27	5	-15	pos	Metabolite
Deoxycholic acid	391.3	373.3	5	45	neg	Metabolite
Dibutyl adipate	259.19	185.12	5	-15	pos	Metabolite
Dihydrosphingosine	302.31	284.3	5	-30	pos	Metabolite
DL-2-Aminooctanoic acid	160.1	101.1	5	-15	pos	Metabolite
D-Mannose	215	179.1	5	15	neg	Metabolite
Docosahexaenoic acid	329.25	311.24	5	-15	pos	Metabolite
Docosapentaenoic acid (22n-6)	331.26	313.25	5	-15	pos	Metabolite
Docosapentaenoic acid (22n-6)	329.2	255.2	5	45	neg	Metabolite
Docosatrienoic acid	333.3	315.3	5	30	neg	Metabolite
D-Pantothenic acid	220.1	90	5	-14	pos	Metabolite
D-Pipecolinic acid	130.1	84.1	5	-30	pos	Metabolite
Eicosadienoic acid	307.3	289.3	5	30	neg	Metabolite
Eicosapentaenoic acid	303.2	247.2	5	-30	pos	Metabolite
Eicosapentaenoic acid	301.2	257.2	5	15	neg	Metabolite
Eicosenoic acid	311.29	293.28	5	-15	pos	Metabolite
Eicosenoic acid	309.3	183	5	45	neg	Metabolite
Erucamide	338.3	321.3	5	-30	pos	Metabolite
Erucic acid	339.34	321.32	5	-30	pos	Metabolite
Erucic acid	337.3	283.3	5	30	neg	Metabolite
Exemestane	319.2	130.1	5	-30	pos	Metabolite
FAHFA 24:0	397.3	297.2	5	30	neg	Metabolite
FAHFA 26:0	425.4	368.2	5	30	neg	Metabolite
FAHFA 27:1	437.4	153	5	30	neg	Metabolite
FAHFA 28:0	453.4	83.1	5	30	neg	Metabolite
FAHFA 30:4	473.4	455.4	5	30	neg	Metabolite
FAHFA 32:1	507.4	253.2	5	45	neg	Metabolite
FAHFA 34:2	533.5	255.2	5	45	neg	Metabolite
FAHFA 36:1	563.5	281.2	5	45	neg	Metabolite
FAHFA 38:3	587.5	255.2	5	30	neg	Metabolite
FAHFA 38:4	585.5	281.2	5	45	neg	Metabolite
FAHFA 40:3	615.5	283.3	5	30	neg	Metabolite
FAHFA 40:4	613.5	281.2	5	30	neg	Metabolite
Fatty amide C20:1	310.3	293.3	5	-15	pos	Metabolite
Fatty amide C22:0	340.36	88.08	5	-30	pos	Metabolite
Fatty amide C22:2	336.33	319.3	5	-15	pos	Metabolite
Fumaric acid	114.9	70.9	5	13	neg	Metabolite
Glibenclamide	494.2	369.2	5	-20	pos	Internal standard
Glyceryl monolinoleate	355.3	263.2	5	-15	pos	Metabolite
Glycocholic acid	448.3	309.3	5	-30	pos	Metabolite
Glycocholic acid	464.3	74	5	45	neg	Metabolite
Glycodeoxycholic acid	450.32	414.3	5	-15	pos	Metabolite
Glycohyocholic acid	466.3	430.3	5	-15	pos	Metabolite
Glycoursodeoxycholic acid	448.3	74	5	45	neg	Metabolite
Heneicosanoic acid	325.3	183	5	45	neg	Metabolite
Heptadecanoic acid	269.2	251.2	5	30	neg	Metabolite
Heptadecenoic acid	267.2	249.2	5	30	neg	Metabolite
Hexacosanoic acid	395.4	313.3	5	15	neg	Metabolite
Hexacosenoic acid	393.4	339.2	5	30	neg	Metabolite
Hexadecanamide	256.3	88.1	5	-30	pos	Metabolite
Hexadecatrienoic Acid	249.2	205.2	5	15	neg	Metabolite
Hexadecenoic acid	255.2	237.2	5	-15	pos	Metabolite
Hexadecenoic acid	253.2	235.2	5	30	neg	Metabolite
HexCer-AP t33:2	714.5	279.2	5	45	neg	Metabolite
HexCer-AP t35:1	744.6	281.2	5	45	neg	Metabolite
Hippuric acid	180.1	105	5	-15	pos	Metabolite
Hippuric acid	178.1	134.1	5	15	neg	Metabolite
Hydroxyphenyllactic acid	181.1	163	5	15	neg	Metabolite
Hypoxanthine	137	92.1	5	-30	pos	Metabolite
Indole	118.1	91.1	5	-30	pos	Metabolite
Indole-3-pyruvic acid	202.7	202.7	5	10	neg	Metabolite
Indolelactic acid	206.08	130.07	5	-45	pos	Metabolite
Indoxyl sulfate	212	80	5	30	neg	Metabolite
L -Leucine-5,5,5-d3	135.1	89.2	5	-11	pos	Internal standard
L -Leucine-5,5,5-d3	133.1	133.1	5	15	neg	Internal standard
Lactic acid	89	71	5	15	neg	Metabolite
L-Alanine	90.1	44.1	5	-13	pos	Metabolite
L-Arginine	175.1	70.1	5	-22	pos	Metabolite
Lauryl diethanolamide	288.3	106.1	5	-30	pos	Metabolite
L-Carnitine	162.11	103.04	5	-15	pos	Metabolite
L-Citrulline	176.1	70.1	5	-25	pos	Metabolite
L-Cysteine	122.4	75.9	5	-15	pos	Metabolite
Lenticin	247.14	188.07	5	-10	pos	Metabolite
L-Glutamic acid	148.1	84.1	5	-5	pos	Metabolite
L-Glutamic acid	146	128	5	15	neg	Metabolite
L-Glutamine	147.08	130.05	5	-15	pos	Metabolite
L-Histidine	156.1	110.2	5	-14	pos	Metabolite
Linoleic acid	281.2	263.2	5	-15	pos	Metabolite
Linoleic acid	279.2	261.2	5	30	neg	Metabolite
Linolenic acid	279.23	149.02	5	-10	pos	Metabolite
Linolenic acid	277.2	259.2	5	30	neg	Metabolite
L-Isoleucine	132.15	86.2	5	-30	pos	Metabolite
L-Kynurenine	209.09	192.07	5	-15	pos	Metabolite
L-Leucine	132.15	86.2	5	-30	pos	Metabolite
L-Leucine	130.1	84.1	5	15	neg	Metabolite
L-Lysine	147.1	84.2	5	-17	pos	Metabolite
L-Methionine	150.1	61.1	5	-22	pos	Metabolite
L-Methionine-d3	153.1	107	5	-15	pos	Internal standard
L-Methionine-d3	151.1	49.9	5	15	neg	Internal standard
L-Ornithine	133.1	70.1	5	-21	pos	Metabolite
LPA 14:0	381.2	153	5	30	neg	Metabolite
LPA 17:1	421.2	153	5	30	neg	Metabolite
LPA 18:1	435.3	255.2	5	30	neg	Metabolite
LPA 20:1	463.3	283.3	5	30	neg	Metabolite
LPA 20:2	461.3	281.2	5	30	neg	Metabolite
LPA 20:4	457.2	153	5	30	neg	Metabolite
LPA 22:5	483.3	303.2	5	30	neg	Metabolite
LPC 12:0	440.3	184.1	5	-30	pos	Metabolite
LPE 16:1	450.3	253.2	5	30	neg	Metabolite
LPE 18:2	476.3	279.2	5	30	neg	Metabolite
LPE 20:2	504.3	279.2	5	30	neg	Metabolite
LPE 20:3	502.3	305.2	5	45	neg	Metabolite
LPE 20:4	500.3	303.2	5	30	neg	Metabolite
LPE 22:5	526.3	329.2	5	30	neg	Metabolite
LPE 22:6	524.3	327.2	5	30	neg	Metabolite
L-Phenylalanine	166.1	120.1	5	-40	pos	Metabolite
L-Phenylalanine	164.1	147	5	15	neg	Metabolite
L-Phenylalanine-d5	171.1	124.9	5	-30	pos	Internal standard
L-Phenylalanine-d5	169.1	152.1	5	15	neg	Internal standard
LPI 16:1	569.3	253.2	5	45	neg	Metabolite
LPI 18:1	597.3	281.2	5	30	neg	Metabolite
L-Proline	116.07	70.07	5	-30	pos	Metabolite
L-Proline	114.1	83	5	15	neg	Metabolite
L-Serine	106.1	60.1	5	-12	pos	Metabolite
L-Threonine	120.1	74.2	5	-11	pos	Metabolite
L-Tryptophan	205.1	188.07	5	-25	pos	Metabolite
L-Tyrosine	182.1	91.1	5	-20	pos	Metabolite
L-Tyrosine	180.1	163	5	15	neg	Metabolite
L-Valine	118.1	72	5	-30	pos	Metabolite
L-Valine	116.2	116.2	5	10	neg	Metabolite
Malic acid	133	115.2	5	13	neg	Metabolite
Myristic acid	227.2	209.2	5	30	neg	Metabolite
N2,N2-Dimethylguanosine	312.13	180.09	5	-15	pos	Metabolite
N-Acetylneuraminic acid	308.1	188.1	5	15	neg	Metabolite
Nervonic acid	365.3	332.3	5	15	neg	Metabolite
Niacinamide	123.1	80	5	-24	pos	Metabolite
Nicotinic acid	124.1	80	5	-24	pos	Metabolite
N-Oleoylethanolamine	326.31	256.26	5	-15	pos	Metabolite
Nonadecadienoic acid	293.2	236.1	5	15	neg	Metabolite
Nonadecanoic acid	297.3	183	5	45	neg	Metabolite
Nonadecenoic acid	295.3	183	5	45	neg	Metabolite
Octadecatetraenoic acid	275.2	231.2	5	15	neg	Metabolite
Oleamide	282.28	265.25	5	-15	pos	Metabolite
PA 32:0	647.5	255.2	5	45	neg	Metabolite
PA 32:2	643.4	227.2	5	45	neg	Metabolite
PA 34:2	671.5	255.2	5	45	neg	Metabolite
PA 35:2	685.5	269.2	5	45	neg	Metabolite
PA 36:1	701.5	345.3	5	30	neg	Metabolite
PA 36:2	699.5	283.3	5	45	neg	Metabolite
PA 36:3	697.5	391.2	5	15	neg	Metabolite
Palmitic acid	257.2	177.1	5	-15	pos	Metabolite
Palmitoylethanolamide	300.29	62.06	5	-30	pos	Metabolite
Para-cresol	107.1	77	5	30	neg	Metabolite
p-Cresol sulfate	187	107.1	5	15	neg	Metabolite
PE 36:2	742.5	279.2	5	45	neg	Metabolite
PE 36:4	738.5	303.2	5	45	neg	Metabolite
PE 36:6e	720.5	301.2	5	30	neg	Metabolite
PE 37:2	756.6	279.2	5	15	neg	Metabolite
PE 38:5e	750.5	303.2	5	45	neg	Metabolite
PE 41:7e-sn1	788.5	756.5	5	30	neg	Metabolite
PE 41:7e-sn2	788.5	756.5	5	30	neg	Metabolite
Pentacosanoic acid	381.4	337.3	5	15	neg	Metabolite
Pentadecanoic acid	241.2	223.2	5	30	neg	Metabolite
PEtOH 34:4	695.5	255.2	5	45	neg	Metabolite
PEtOH 36:3	725.5	279.2	5	45	neg	Metabolite
PG 34:2	745.5	279.2	5	30	neg	Metabolite
Phenylacetyl-L-glutamine	265.12	136.1	5	-15	pos	Metabolite
Phenylacetyl-L-glutamine	263.1	145.1	5	15	neg	Metabolite
Phe-Phe	313.16	120.08	5	-10	pos	Metabolite
Phe-Pro	263.1	70.1	5	-45	pos	Metabolite
Phosphoric acid	97	80	5	30	neg	Metabolite
PI (16:0_16:1)	807.5	255.2	5	45	neg	Metabolite
PI (16:0_22:6)	881.5	553.3	5	45	neg	Metabolite
PI (17:0_20:4)	871.5	303.2	5	45	neg	Metabolite
PI (18:0_20:3)	887.6	305.2	5	45	neg	Metabolite
PI (18:0_20:4)	885.5	303.2	5	45	neg	Metabolite
PI (18:0_22:5)	911.6	283.3	5	45	neg	Metabolite
PI (18:1_22:5)	909.5	283.3	5	45	neg	Metabolite
PI (18:1_22:6)	907.5	281.2	5	45	neg	Metabolite
PI 34:2	833.5	279.2	5	45	neg	Metabolite
PI 36:2	861.5	283.3	5	30	neg	Metabolite
PI 36:4	857.5	303.2	5	45	neg	Metabolite
Piperidine	86.1	69.07	5	-15	pos	Metabolite
Pro-Leu	229.2	142.1	5	-30	pos	Metabolite
PS (18:0_18:0)	790.5	303.2	5	45	neg	Metabolite
PS (18:0_20:2)	814.6	782.5	5	30	neg	Metabolite
PS (18:0_22:4 )	838.6	283.3	5	45	neg	Metabolite
PS (18:1_20:0)	816.6	681.5	5	30	neg	Metabolite
PS 32:2	730.5	255.2	5	45	neg	Metabolite
PS 34:2	758.5	283.3	5	45	neg	Metabolite
PS 36:4	782.5	283.3	5	30	neg	Metabolite
Riboflavin	377	243	5	-24	pos	Metabolite
Satratoxin G	567.2	465.2	5	-30	pos	Metabolite
Serotonin	177.1	80.1	5	-30	pos	Metabolite
SHexCer d38:2	832.6	697.5	5	30	neg	Metabolite
SHexCer d39:2	846.6	725.5	5	30	neg	Metabolite
Sphingosine-1-phosphate	380.3	264.3	5	-15	pos	Metabolite
Sphingosine-1-phosphate	378.2	325.2	5	30	neg	Metabolite
Stearic acid	283.3	265.3	5	30	neg	Metabolite
Stearic acid-18,18,18-d3	286.3	286.283	5	15	neg	Internal standard
Succinic Acid	117	73.2	5	13	neg	Metabolite
Taurine	126.1	108	5	-16	pos	Metabolite
Taurodeoxycholic acid	498.3	418.2	5	45	neg	Metabolite
Taurolithocholic acid 3-sulfate	562.2	482.3	5	45	neg	Metabolite
Tetracosanoic acid	367.4	349.3	5	45	neg	Metabolite
Tetrahydroalstonine	351.2	97	5	45	neg	Metabolite
Thiamine	265.1	122	5	-15	pos	Metabolite
Thromboxane B2	369	195	5	20	neg	Metabolite
Thyroxine	775.7	126.9	5	45	neg	Metabolite
trans-Cinnamic acid	147	103.1	5	15	neg	Metabolite
Trigonelline	138.07	110.07	5	-15	pos	Metabolite
Tyramine	121.07	77.04	5	-30	pos	Metabolite
Uric acid	169.04	141.04	5	-15	pos	Metabolite
Uric acid	167	124	5	15	neg	Metabolite
Uridine	243.1	200.1	5	15	neg	Metabolite
Vaccenic acid	283.3	265.3	5	-15	pos	Metabolite
Valerolactam	100.08	56.05	5	-15	pos	Metabolite
Xanthine	151	107.9	5	15	neg	Metabolite
α-Ketoglutaric acid	145	101.1	5	10	neg	Metabolite
γ-Glutamylleucine	261.1	132.1	5	-15	pos	Metabolite

## Sheet: Data 2
Metabolite Name	HMDB ID	KEGG	Mode	Category	VIP	FC	U.Test
ACar 5:0	NA	NA	+	Fatty acid ester	1.36026	1.39049	0.0021645
L-Kynurenine	HMDB0000684	C00328	+	Amino acid	1.68476	7.12492	0.0021645
Taurine	HMDB0000251	C00245	+	Amino acid	1.33023	1.20404	0.025974
D-Pipecolinic acid	HMDB0005960	NA	+	Amino acid	1.51806	1.68276	0.0021645
PE 36:4	NA	NA	-	Glycerophospholipid	1.10337	3.1203	0.0151515
LPI 18:1	HMDB0061693	NA	-	Glycerophospholipid	1.54093	3.0755	0.0021645
Indolelactic acid	HMDB0000671	C02043	+	Indole	1.60765	2.57834	0.0021645
Indoxyl sulfate	HMDB0000682	NA	-	Indole	1.25966	2.37799	0.004329
5-Hydroxyindole	HMDB0059805	NA	+	Indole	1.25436	2.54196	0.0021645
P-cresol sulfate	HMDB0011635	NA	-	Organic acid	1.55834	111.709	0.0021645
2-Pyrocatechuic acid	HMDB0000397	C00196	-	Organic acid	1.25036	1.56375	0.00865801
Uric acid	HMDB0000289	C00366	-	Purine	1.64991	1.49614	0.0021645
1-Methyladenosine	HMDB0011599	C02216	+	Purine	1.33967	1.91531	0.0021645
1,3-Dihydroxyacetone	HMDB0001882	C00184	+	Carbohydrate	1.51272	1.49412	0.0021645
4-Hydroxybenzenesulfonic acid	NA	C12849	-	Other	1.51858	16.3851	0.0021645
D-Pantothenic acid	HMDB0000210	C00864	+	Other	1.65545	2.27963	0.0021645
Glyceryl monolinoleate	HMDB0242115	NA	+	Fatty acid ester	1.26779	0.322413	0.004329
ACar 20:3	NA	NA	+	Fatty acid ester	1.18175	0.261109	0.0411255
ACar 18:3	NA	NA	+	Fatty acid ester	1.09468	0.202001	0.00865801
ACar 16:2	NA	NA	+	Fatty acid ester	1.24392	0.29649	0.004329
ACar 16:3	NA	NA	+	Fatty acid ester	1.34812	0.244407	0.0021645
ACar 20:1	NA	NA	+	Fatty acid ester	1.18998	0.204317	0.004329
ACar 20:0	NA	NA	+	Fatty acid ester	1.24035	0.187956	0.004329
ACar 12:0	NA	NA	+	Fatty acid ester	1.28937	0.525021	0.00865801
ACar 14:1	NA	NA	+	Fatty acid ester	1.1992	0.511059	0.0151515
ACar 16:1	NA	NA	+	Fatty acid ester	1.14198	0.370813	0.0411255
ACar 14:0	NA	NA	+	Fatty acid ester	1.14834	0.367734	0.025974
ACar 15:0	NA	NA	+	Fatty acid ester	1.1596	0.542684	0.0411255
ACar 13:1	NA	NA	+	Fatty acid ester	1.30047	0.438806	0.0151515
FAHFA 38:3	NA	NA	-	Fatty acid ester	1.06028	0.427794	0.0151515
FAHFA 34:2	NA	NA	-	Fatty acid ester	1.14785	0.10537	0.00865801
FAHFA 27:1	NA	NA	-	Fatty acid ester	1.1784	0.808955	0.025974
ACar 10:2	NA	NA	+	Fatty acid ester	1.16132	0.561554	0.0411255
ACar 12:1	NA	NA	+	Fatty acid ester	1.26527	0.560967	0.025974
ACar 14:2	NA	NA	+	Fatty acid ester	1.27218	0.481379	0.0151515
ACar 9:0	NA	NA	+	Fatty acid ester	1.14735	0.724453	0.0411255
ACar 10:0	NA	NA	+	Fatty acid ester	1.30332	0.662434	0.0151515
L-Serine	HMDB0000187	C00065	+	Amino acid	1.56828	0.5188	0.0021645
L-Methionine	HMDB0000696	C00073	+	Amino acid	1.61471	0.411665	0.0021645
L-Glutamic acid	HMDB0000148	C00025	+	Amino acid	1.71149	0.641998	0.0021645
L-Aspartic Acid	HMDB0000191	C00049	-	Amino acid	1.61302	0.500475	0.0021645
L-Ornithine	HMDB0000214	C00077	+	Amino acid	1.13203	0.712766	0.0411255
L-Alanine	HMDB0000161	C00041	+	Amino acid	1.60963	0.743714	0.0021645
L-Valine	HMDB0000883	C00183	+	Amino acid	1.57323	0.661686	0.004329
L-Proline	HMDB0000162	C00148	+	Amino acid	1.18966	0.777657	0.0151515
L-Threonine	HMDB0000167	C00188	+	Amino acid	1.01653	0.776955	0.0411255
L-Leucine	HMDB0000687	C00123	+	Amino acid	1.17549	0.812217	0.025974
PG 34:2	HMDB0010589	NA	-	Glycerophospholipid	1.5523	0.612115	0.0021645
PA 34:2	NA	NA	-	Glycerophospholipid	1.29607	0.762395	0.0021645
LPA 18:1	HMDB0007855	C00416	-	Glycerophospholipid	1.4368	0.770398	0.0021645
3-Indolepropionic acid	HMDB0002302	NA	+	Indole	1.73141	0.0846261	0.0021645
3-Indoleacetic acid	HMDB0000197	C00954	+	Indole	1.10601	0.722011	0.0411255
Citric acid	HMDB0000094	C00158	-	Organic acid	1.54017	0.59521	0.004329
Palmitoylethanolamide	HMDB0002100	C16512	+	Organic acid	1.0717	0.671344	0.0411255
Hypoxanthine	HMDB0000157	C00262	+	Purine	1.31617	0.818552	0.0151515
Linolenic acid	HMDB0001388/HMDB0003073	C06427	-	Fatty acid	1.40486	0.412962	0.00865801
Arachidonic acid	HMDB0001043	C00219	-	Fatty acid	1.27127	0.592149	0.0151515
D-Mannose	HMDB0000169	C00159	-	Carbohydrate	1.34231	0.670755	0.0151515
SHexCer d38:2	HMDB0341527	NA	-	Sphingolipid	1.33777	0.766452	0.00865801
Piperidine	HMDB0034301	C01746	+	Other	1.44244	0.710753	0.00865801
Trigonelline	HMDB0000875	C01004	+	Other	1.27137	0.808205	0.025974
Phenylacetyl-L-glutamine	HMDB0006344	C04148	+	Other	1.27238	0.549429	0.0151515

## Sheet: Data 3
No	Gene name	Entrez ID	logFC	P.Value	adj.P.Val
1	FGF23	8074	5.639	0.000873304	0.00245443
2	FGF6	2251	-5.42454	3.61e-06	4.05e-05
3	SLFN12	55106	6.26785	0.00342971	0.00772553
4	MX1	4599	3.21716	7.31e-05	0.000336683
5	ACVR1B	91	2.15466	6.5e-08	6.53e-06
6	ITGA5	3678	2.09019	1.49e-06	2.43e-05
7	SCN4A	6329	-3.40222	2.91e-07	1.12e-05
8	TIMP1	7076	5.16606	0.00126972	0.00334317
9	ACP5	54	3.48983	0.00250561	0.00589533
10	TUBB6	84617	2.14704	1.49e-06	2.43e-05
11	SOST	50964	-3.69353	0.000640866	0.00189995
12	KLHL10	317719	-2.52586	0.00252265	0.00592859
13	TMEM25	84866	-2.7992	6.85e-06	6.09e-05
14	IKZF4	64375	2.09602	0.000111941	0.000467119
15	IL17RA	23765	3.20991	1.41e-05	0.00010017
16	RELB	5971	2.20542	1.04e-06	1.96e-05
17	EBI3	10148	2.53335	0.000103749	0.000440279
18	HCK	3055	2.5989	0.000105109	0.000444727
19	INMT	11185	-6.38359	5.91e-06	5.62e-05
20	IER3	8870	3.42701	4.35e-06	4.56e-05
21	EFNB3	1949	-2.6115	2.3e-06	3.15e-05
22	HLF	3131	-2.54025	4.9e-07	1.44e-05
23	STAT3	6774	2.10093	3.41e-08	5.63e-06
24	KIAA0408	9729	-2.6111	4.31e-05	0.000226394
25	BID	637	2.80582	5.67e-05	0.000277403
26	MTFP1	51537	-2.36177	3.81e-06	4.17e-05
27	PGF	5228	3.81562	4.83e-06	4.9e-05
28	CCL24	6369	-4.61461	1.07e-05	8.23e-05
29	MAPK13	5603	3.58718	0.000173182	0.000657641
30	HSPB1	3315	2.02901	1.63e-06	2.53e-05
31	SH2B2	10603	2.28225	0.000186125	0.000697051
32	CCN4	8840	3.06407	8.21e-05	0.000366521
33	HMOX1	3162	2.69503	0.000275831	0.000956524
34	INSRR	3645	3.09793	4.97e-05	0.000252288
35	MMP8	4317	5.72422	0.00235402	0.00558659
36	PRG4	10216	3.56337	0.00143264	0.00369441
37	EPOR	2057	-2.8165	2.59e-05	0.000156027
38	SUSD2	56241	2.81384	3.29e-05	0.000185915
39	RUNX1T1	862	-2.68798	3.25e-08	5.63e-06
40	SNAI3	333929	-5.53723	6.23e-06	5.79e-05
41	GMNN	51053	-2.47743	7.51e-07	1.66e-05
42	HAP1	9001	4.54331	2.84e-05	0.00016649
43	SCUBE2	57758	-2.38585	2.65e-06	3.43e-05
44	MID1IP1	58526	2.38727	4.07e-06	4.35e-05
45	FHL2	2274	-2.08912	7.34e-06	6.38e-05
46	SPIB	6689	2.33066	0.000497437	0.00154305
47	BMP7	655	-2.09826	5.79e-05	0.000281517
48	PRR29	92340	-2.52658	1.13e-05	8.58e-05
49	SYN2	6854	2.00502	0.00160417	0.00405641
50	BCR	613	3.19411	8.46e-06	7.03e-05
51	IFI35	3430	2.39907	2.31e-07	1.02e-05
52	MCOLN2	255231	6.14666	0.000261576	0.000918251
53	SLC5A1	6523	-3.52571	1.91e-05	0.000124479
54	SPTBN4	57731	-2.32708	0.000383636	0.00125125
55	STEAP4	79689	2.52574	1.02e-07	7.7e-06
56	MLKL	197259	2.87847	3.28e-07	1.17e-05
57	CDH23	64072	-4.07897	3.57e-06	4.02e-05
58	CARD14	79092	6.03972	0.00111421	0.00300399
59	ALDH1A2	8854	2.59805	0.00011509	0.000477187
60	ST3GAL1	6482	2.14242	5.19e-07	1.45e-05
61	MCEMP1	199675	3.57342	0.00172708	0.00431847
62	PKD2L2	27039	-2.2586	9.78e-07	1.9e-05
63	PLEKHG4	25894	4.16329	0.00178444	0.00443174
64	C8G	733	-2.23157	0.000414783	0.00133274
65	ACTN1	87	2.06765	2.97e-07	1.12e-05
66	SLAMF6	114836	2.63089	5.07e-05	0.000255501
67	CD83	9308	-3.119	1.11e-06	2.03e-05
68	GZMB	3002	5.19578	9.3e-05	0.000405503
69	STEAP1B	401312	4.58817	8.85e-06	7.24e-05
70	STEAP2	261729	2.3036	0.00036019	0.00119169
71	RXRG	6258	-2.67585	2.45e-07	1.05e-05
72	FCRL2	79368	-4.52422	5.58e-06	5.41e-05
73	LBP	3929	2.42882	0.000233483	0.000836938
74	CD274	29126	4.92561	1.22e-05	9.11e-05
75	DYRK3	8444	2.92252	3.71e-06	4.11e-05
76	SLPI	6590	3.37621	0.00141623	0.00365671
77	SDC4	6385	3.57914	2.29e-07	1.02e-05
78	STAC2	342667	2.47423	0.0013195	0.0034488
79	ADA	100	3.27081	1.13e-07	7.84e-06
80	MMP9	4318	2.06363	0.00220143	0.00527892
81	DHX58	79132	2.8482	8.92e-07	1.82e-05
82	EYA2	2139	-2.01844	1.88e-05	0.000123253
83	SLC13A3	64849	3.4321	0.00394671	0.00871933
84	ADORA2B	136	2.50501	3.8e-06	4.17e-05
85	SLC2A4	6517	-2.38636	4.76e-07	1.41e-05
86	ALOX15	246	5.57475	0.000152212	0.000593169
87	CCL23	6368	-2.83378	3.09e-07	1.15e-05
88	E2F2	1870	2.03213	0.0018592	0.00458412
89	CYB561	1534	2.64648	1.03e-07	7.7e-06
90	TNFAIP3	7128	3.3577	5.63e-06	5.45e-05
91	NTS	4922	2.36477	0.000169316	0.000647093
92	CABCOCO1	219621	-2.24926	7.92e-07	1.71e-05
93	ENPP3	5169	-2.13482	3.43e-06	3.93e-05
94	IGF1	3479	-2.46022	0.000167502	0.000640848
95	PBLD	64081	-2.26112	5.87e-07	1.53e-05
96	PTPRR	5801	-2.37206	3.5e-06	3.99e-05
97	IRAK3	11213	2.15669	1.89e-05	0.000123726
98	GLT8D2	83468	-2.58037	1.68e-05	0.000114079
99	FSTL3	10272	2.52063	6.85e-06	6.09e-05
100	CYFIP2	26999	-2.23179	0.00257264	0.00602422
101	HAVCR2	84868	2.0468	4.72e-05	0.000242195
102	UPP1	7378	2.77079	4.99e-08	5.92e-06
103	OSBP2	23762	-3.2336	3.64e-08	5.63e-06
104	RTN4	57142	2.03736	2.87e-06	3.55e-05
105	ABCA8	10351	-2.07333	3.19e-07	1.17e-05
106	MAP2K6	5608	-2.55998	2.84e-05	0.000166465
107	RSAD2	91543	2.02231	1.15e-06	2.08e-05
108	MMP28	79148	-3.20053	4.76e-08	5.82e-06
109	ITGB3	3690	4.15472	6.49e-05	0.000307549
110	CACNG1	786	3.96957	1.53e-05	0.000106192
111	GRIN2C	2905	-2.23618	0.000942878	0.00261538
112	ALOXE3	59344	3.20948	0.000787862	0.0022583
113	PIK3R5	23533	3.23501	2.14e-05	0.00013528
114	CDKL1	8814	-2.54168	5e-08	5.92e-06
115	AKAP5	9495	-2.34496	0.000276621	0.00095813
116	SERPINA3	12	6.98536	7.37e-07	1.65e-05
117	CLMN	79789	-3.32159	2e-08	5.52e-06
118	FBLN5	10516	-2.06684	3.78e-07	1.28e-05
119	ASB2	51676	-3.61553	2.48e-06	3.28e-05
120	PAPLN	89932	-2.73848	3.44e-06	3.93e-05
121	ACOT2	10965	-3.81962	0.000125399	0.000509128
122	ESRRB	2103	-2.09432	5.12e-07	1.45e-05
123	AMPH	273	-2.14752	1.51e-06	2.44e-05
124	AOAH	313	2.6221	0.000170339	0.000649785
125	GCNT2	2651	2.80278	1.37e-06	2.32e-05
126	OGN	4969	-2.49794	1.27e-07	8.36e-06
127	GADD45G	10912	3.64972	6.13e-07	1.55e-05
128	CXCL14	9547	2.08835	6.45e-07	1.58e-05
129	SLC6A19	340024	3.85867	0.000202159	0.000745254
130	TPPP	11076	-2.26991	0.000305108	0.00103984
131	AHRR	57491	-4.07701	3.66e-06	4.08e-05
132	LRRC14B	389257	-2.38318	5.88e-06	5.61e-05
133	VCAN	1462	2.10477	6.04e-06	5.7e-05
134	THBS4	7060	3.68611	8.7e-05	0.000384399
135	RGS7BP	401190	-2.02494	9.08e-06	7.33e-05
136	HCN1	348980	4.167	3.68e-05	0.000202178
137	CFAP20DC	200844	-2.00378	6.67e-05	0.000314567
138	FST	10468	2.6946	0.00147347	0.00377987
139	SFTPA1	653509	-3.21598	0.00145108	0.00372981
140	ASB14	142686	-2.11322	2.29e-07	1.02e-05
141	GDF10	2662	-2.15826	3.82e-06	4.18e-05
142	CHRNA2	1135	-3.99243	6.07e-07	1.55e-05
143	TNFRSF14	8764	2.07327	7.86e-06	6.66e-05
144	SLC39A14	23516	2.58042	6.18e-08	6.42e-06
145	SFTPC	6440	-5.00075	3.11e-05	0.000178616
146	ACOD1	730249	7.64542	0.000914447	0.00254742
147	OSMR	9180	2.77585	2.3e-06	3.15e-05
148	TGM1	7051	3.99508	0.00114152	0.0030638
149	CIDEB	27141	-2.40932	3.37e-05	0.000188829
150	RIPK3	11035	2.48567	1.1e-05	8.46e-05
151	RAI14	26064	2.07938	3.21e-06	3.77e-05
152	RETREG1	54463	-2.24798	1.74e-08	5.18e-06
153	GRHL2	79977	-4.96908	1.19e-05	8.95e-05
154	BAALC	79870	4.38321	6.82e-07	1.6e-05
155	MYC	4609	2.71423	7.9e-06	6.69e-05
156	SQLE	6713	3.5362	2.55e-07	1.07e-05
157	GTSE1	51512	2.03685	0.00118847	0.00316253
158	TTLL1	25809	-2.89778	1.89e-07	9.31e-06
159	LITAF	9516	2.17046	1.25e-06	2.18e-05
160	ARC	23237	3.32117	0.000106254	0.000448241
161	TMEM45A	55076	2.15324	0.00022029	0.000797391
162	SERPIND1	3053	-3.08968	0.000802951	0.00229417
163	EHHADH	1962	-2.10566	3.07e-08	5.63e-06
164	SAMSN1	388813	2.79288	0.000109769	0.000460073
165	MASP1	5648	2.39515	2.04e-06	2.91e-05
166	ADAMTS1	9510	2.96709	1.06e-06	1.98e-05
167	PARP9	83666	2.59611	7.64e-08	7.08e-06
168	RCAN1	1827	3.61549	2.43e-06	3.25e-05
169	SOAT2	8435	5.29259	2.34e-06	3.18e-05
170	GZMA	3001	4.02948	3.11e-05	0.000178548
171	IVNS1ABP	10625	-2.46158	5.87e-08	6.42e-06
172	MX1	4599	3.1551	6.67e-07	1.6e-05
173	CELSR3	1951	3.97884	0.000117852	0.000485955
174	SLC22A3	6581	-3.15126	2.15e-05	0.000135304
175	THBS2	7058	-2.45081	1.11e-08	4.09e-06
176	NFKBIE	4794	2.12473	0.000247089	0.000878642
177	KIF6	221458	-2.51426	0.000395603	0.00128355
178	SLC37A1	54020	-2.57506	3.2e-07	1.17e-05
179	XDH	7498	2.07032	6.26e-07	1.56e-05
180	VIT	5212	-2.95933	0.000271309	0.000944576
181	EIF2AK2	5610	2.45418	1.4e-07	8.45e-06
182	CYP1B1	1545	2.2792	0.000145971	0.000574182
183	NRXN1	9378	-2.92167	0.000255476	0.000901332
184	C3	718	2.0517	2.02e-05	0.000129801
185	MAP3K8	1326	2.08069	4.65e-05	0.000239285
186	TAPBP	6892	2.133	5.76e-08	6.37e-06
187	PSMB8	5696	3.43262	9.88e-08	7.67e-06
188	STING1	340061	2.62043	6.25e-06	5.8e-05
189	GFRA3	2676	-3.4135	5.95e-05	0.000287392
190	C2	717	3.63552	0.000672289	0.0019779
191	TNF	7124	4.88487	9.49e-06	7.57e-05
192	AQP4	361	-2.52587	0.000290096	0.00099726
193	MAL2	114569	2.36487	0.00140038	0.00362826
194	IMPA2	3613	-2.18971	5.19e-07	1.45e-05
195	LOX	4015	2.65769	3e-05	0.000173646
196	MBD1	4152	2.29359	4.45e-07	1.37e-05
197	CAMK2A	815	-2.10164	7.58e-07	1.67e-05
198	SCGB1A1	7356	-5.28925	2.1e-05	0.000133566
199	MS4A4A	51338	3.88159	0.00114912	0.00307715
200	MS4A6E	245802	2.57295	0.000736562	0.00213095
201	MS4A8	83661	3.26387	0.00100893	0.00276739
202	SLC15A3	51296	2.67372	5.67e-05	0.000277579
203	FEN1	2237	3.55417	1.21e-05	9.02e-05
204	MAJIN	283129	4.75363	3.39e-05	0.000189648
205	TNFRSF25	8718	-2.08225	1.27e-06	2.2e-05
206	ANKRD1	27063	2.68291	5.22e-07	1.45e-05
207	IL33	90865	3.49244	4.86e-05	0.000247189
208	GLDC	2731	2.64873	0.000626063	0.00186382
209	TESMIN	9633	-2.1764	1.67e-05	0.00011342
210	FOSL1	8061	6.74641	0.00131158	0.0034317
211	MSR1	4481	2.47748	0.000130973	0.000527105
212	SLC16A3	9123	4.34253	0.000405974	0.00131064
213	SECTM1	6398	3.83929	1.9e-05	0.000124312
214	FN3K	64122	-2.86169	6.04e-08	6.42e-06
215	LOXL4	84171	2.33069	0.000556061	0.00169143
216	LBX1	10660	5.96868	2.49e-06	3.28e-05
217	KCNIP2	30819	-2.44309	2.76e-06	3.48e-05
218	PFKFB1	5207	-2.54889	3.08e-06	3.66e-05
219	MMP19	4327	2.04431	0.000225768	0.000813368
220	ADAM8	101	2.12966	0.00246171	0.00580257
221	IFITM5	387733	2.52403	0.000169586	0.000647589
222	IRF7	3665	4.27079	8.35e-08	7.28e-06
223	CLEC3B	7123	-2.41412	6.37e-07	1.57e-05
224	CCR1	1230	2.15326	6.96e-05	0.000324836
225	DHTKD1	55526	-2.13773	5.34e-06	5.25e-05
226	MSC	9242	-2.81301	5.91e-05	0.000285999
227	EYA1	2138	-2.20025	0.000489231	0.00152123
228	CCDC150	284992	-4.02882	2.65e-06	3.43e-05
229	IL18RAP	8807	3.0226	0.00012718	0.0005146
230	IL1R2	7850	4.77801	0.00190647	0.00468011
231	STAT1	6772	2.58927	1.57e-07	8.64e-06
232	CNGA3	1261	-5.06402	5.37e-06	5.26e-05
233	CYP27A1	1593	-2.27235	3.27e-08	5.63e-06
234	CXCR2	3579	2.93888	0.000488961	0.00152073
235	EPHA4	2043	-2.18309	5.57e-07	1.5e-05
236	GPR35	2859	3.77369	7.62e-05	0.000346741
237	RAB17	64284	-4.24532	8.16e-05	0.000364869
238	GPR39	2863	2.72875	0.00167518	0.00420875
239	RGS2	5997	-2.14655	1.71e-07	8.95e-06
240	MARCO	8685	5.02595	0.0013919	0.00361089
241	PFKFB2	5208	-2.02522	4.04e-06	4.34e-05
242	SLC45A3	85414	2.09091	7.75e-06	6.61e-05
243	RGS16	6004	2.7563	0.000334635	0.00112251
244	MNDA	4332	2.30411	7.36e-06	6.39e-05
245	SLAMF9	89886	2.8537	1.23e-05	9.12e-05
246	UCK2	7371	2.84415	1.56e-06	2.47e-05
247	SELL	6402	2.65958	0.000107008	0.000450593
248	SELE	6401	4.08714	0.000762343	0.00219264
249	CENPF	1063	-2.54743	2.07e-05	0.000132188
250	ESRRG	2104	-2.50881	5.71e-07	1.51e-05
251	LAMB3	3914	-2.87324	4.2e-07	1.33e-05
252	MYOC	4653	-3.40801	2.06e-06	2.93e-05
253	NEK6	10783	2.3899	1.11e-05	8.49e-05
254	PFKFB3	5209	2.68494	3.35e-05	0.000188091
255	SLC25A25	114789	2.05362	7.3e-06	6.35e-05
256	LCN2	3934	8.41667	9.08e-07	1.84e-05
257	GRB14	2888	-2.13636	5.53e-07	1.49e-05
258	RBM18	92400	2.16004	9.94e-07	1.92e-05
259	IFIH1	64135	2.93242	1.76e-07	9.07e-06
260	NMI	9111	2.05903	2.87e-07	1.12e-05
261	IL1RN	3557	4.72122	0.000755623	0.0021777
262	DHRS9	10170	4.00594	0.00040643	0.00131176
263	UBE2L6	9246	2.10706	1.31e-05	9.51e-05
264	CREB3L1	90993	2.76308	4.51e-06	4.66e-05
265	ADAM33	80332	-2.17532	0.00209907	0.00507098
266	GPCPD1	56261	-2.01488	1.34e-06	2.27e-05
267	HDC	3067	4.21581	1.07e-05	8.28e-05
268	DUSP2	1844	3.87856	1.6e-06	2.51e-05
269	IL1A	3552	5.06844	4.78e-05	0.000244463
270	LPIN3	64900	2.26865	9.88e-09	4.09e-06
271	STMN2	11075	-3.77535	5.27e-07	1.46e-05
272	ZBP1	81030	5.13638	0.00062315	0.00185747
273	CA13	377677	3.73296	0.0005456	0.00166529
274	SRMS	6725	-2.25134	0.000494453	0.00153479
275	PROCR	10544	2.0746	8.1e-05	0.000363316
276	MMP24	10893	5.91863	0.000153578	0.000597839
277	TBL1XR1	79718	2.01418	2.45e-05	0.000149393
278	SLC7A11	23657	4.75375	0.000519768	0.00159773
279	TRPC4	7223	2.14572	6.98e-05	0.000325222
280	P2RY1	5028	-2.7418	6.19e-07	1.55e-05
281	MME	4311	-2.21646	1.74e-06	2.63e-05
282	PTX3	5806	6.92462	0.00162963	0.00411025
283	NRAS	4893	2.08238	9.35e-06	7.51e-05
284	HMGCS2	3158	-2.61696	1.48e-07	8.46e-06
285	TCHHL1	126637	-3.39323	0.000179857	0.000677932
286	TLR2	7097	2.47422	2.96e-05	0.000171352
287	SFRP2	6423	-2.25796	0.000328816	0.00110559
288	PTGFR	5737	-4.2432	0.000230177	0.000826539
289	IFI44	10561	3.35622	3e-07	1.13e-05
290	CTH	1491	-3.87762	8.84e-08	7.42e-06
291	LRRIQ3	127255	-2.4088	0.000401154	0.0012989
292	MMP16	4325	-2.15045	0.00276531	0.00640857
293	GBP4	115361	3.53068	2.33e-07	1.02e-05
294	GBP2	2634	4.36625	5.73e-07	1.52e-05
295	TNC	3371	3.16712	2.38e-05	0.000146478
296	PAPPA	5069	2.25017	0.0003384	0.00113167
297	ASTN2	23245	-2.00816	2.37e-06	3.19e-05
298	AQP7	364	-4.49773	1.47e-08	4.67e-06
299	GLIPR2	152007	2.85097	6.59e-06	5.98e-05
300	HACD4	401494	-2.08787	4.14e-05	0.000219793
301	PDE4B	5142	3.34949	2.07e-06	2.94e-05
302	TTC39A	22996	-2.46815	0.000205601	0.000753464
303	LRP8	7804	3.73089	0.00163717	0.00412708
304	CTPS1	1503	3.06914	5.31e-08	6.06e-06
305	HCRTR1	3061	6.18498	1.4e-06	2.34e-05
306	RNF19B	127544	2.72104	2.7e-07	1.1e-05
307	ARHGEF19	128272	-2.29472	9.39e-05	0.000408183
308	ESPN	83715	-2.24018	0.000185898	0.000696469
309	TNFRSF9	3604	4.63417	0.000317807	0.0010744
310	SLC25A33	84275	-2.48964	3.15e-08	5.63e-06
311	NPPB	4879	2.17636	0.000102792	0.000437389
312	BST1	683	3.17421	0.00111571	0.00300705
313	PPARGC1A	10891	-3.04027	3.11e-09	2.46e-06
314	CENPA	1058	-2.47052	2.34e-08	5.63e-06
315	SLC34A2	10568	-3.08316	0.000342883	0.00114479
316	GBP6	163351	2.35526	7.4e-07	1.65e-05
317	SLC10A6	345274	4.44104	2.73e-06	3.47e-05
318	PLAC8	51316	5.23224	0.000911199	0.00254085
319	EREG	2069	4.41402	0.00255932	0.00600093
320	SHROOM3	57619	2.30862	7.96e-07	1.71e-05
321	CXCL9	4283	6.31573	4.65e-05	0.000239338
322	ASB15	142685	-4.29525	2.64e-06	3.43e-05
323	ASNS	440	2.39651	3.21e-07	1.17e-05
324	HERC6	55008	3.22922	2.55e-07	1.07e-05
325	NFE2L3	9603	3.81711	0.00277037	0.00641603
326	PTN	5764	-2.60928	7.82e-05	0.000353214
327	CLCN1	1180	-3.1266	8.09e-05	0.000362668
328	ADAMTS9	56999	2.44429	8.63e-08	7.32e-06
329	USP18	11274	3.38723	1.68e-06	2.59e-05
330	SLC6A12	6539	5.71064	0.00123307	0.00326356
331	TUBA8	51807	-2.10856	4.43e-06	4.6e-05
332	CLEC4E	26253	4.4611	0.00270481	0.0062883
333	CLEC4D	338339	3.14513	0.00174753	0.00436058
334	OLR1	4973	5.4281	0.00166311	0.00418424
335	EMP1	2012	2.18528	2.04e-05	0.000130678
336	ART4	420	-2.26458	3.98e-07	1.3e-05
337	PTPRO	5800	-2.94294	4.96e-06	4.98e-05
338	TNFRSF1A	7132	2.349	7.11e-08	6.85e-06
339	PGLYRP1	8993	3.32298	7.93e-06	6.69e-05
340	SBK2	646643	-3.0618	0.000355307	0.00117878
341	SIGLEC8	27181	2.92602	0.000448124	0.00141564
342	RHPN2	85415	-2.23191	2.75e-06	3.47e-05
343	PCSK6	5046	-3.28141	9.63e-08	7.63e-06
344	C19orf33	64073	2.49063	0.00164347	0.00414222
345	TMC5	79838	-3.10196	0.000263462	0.000923283
346	CALCA	796	3.43529	9.64e-05	0.000415932
347	SYT3	84258	-2.36235	5.62e-05	0.000275483
348	IL4R	3566	3.11639	5.53e-07	1.49e-05
349	AQP8	343	-4.56608	6.42e-06	5.9e-05
350	ITGAM	3684	3.31422	0.000566425	0.00171709
351	CHP2	63928	-4.21122	1.83e-05	0.000121163
352	VWA3A	146177	-2.88912	5.72e-09	2.91e-06
353	TRIM5	85363	2.15575	4.7e-09	2.75e-06
354	C10orf90	118611	-2.39118	0.0012506	0.00330136
355	SLC9A9	285195	-3.08384	2.66e-05	0.000159081
356	MAGIX	79917	-3.53889	8.53e-08	7.31e-06
357	MSN	4478	2.05045	1.71e-07	8.95e-06
358	PLXNB3	5365	-2.33784	7.14e-07	1.62e-05
359	L1CAM	3897	-2.42462	3.02e-06	3.63e-05
360	F10	2159	2.72727	0.00181158	0.00449054
361	ANGPT2	285	2.4065	2.3e-06	3.15e-05
362	ANK1	286	-2.18677	9.25e-07	1.86e-05
363	IDO1	3620	5.72018	2.35e-05	0.00014538
364	TLR3	7098	2.18825	2.97e-08	5.63e-06
365	MYLK3	91807	-2.25636	5.08e-07	1.45e-05
366	MT1G	4495	2.49978	5.94e-07	1.53e-05
367	HERPUD1	9709	-2.5331	8.16e-09	3.88e-06
368	CCL22	6367	4.74439	1.23e-06	2.17e-05
369	CNGB1	1258	-3.02173	0.000239723	0.000856506
370	RAB3A	5864	-2.57294	9.4e-07	1.87e-05
371	BCO1	53630	3.50107	0.000321883	0.00108689
372	RRAD	6236	2.3385	6.32e-07	1.57e-05
373	CES2	8824	-2.72907	0.00180281	0.00447114
374	HSD11B2	3291	4.91898	3.58e-06	4.02e-05
375	TSNAXIP1	55815	-3.71472	2.56e-06	3.35e-05
376	PSMB10	5699	2.64518	1.06e-07	7.7e-06
377	HAS3	3038	-2.38384	1.9e-05	0.000123846
378	ST14	6768	2.55342	3.76e-05	0.000205106
379	C11orf52	91894	2.55719	1.42e-05	0.000100615
380	MCAM	4162	2.00256	5.6e-08	6.27e-06
381	LDLR	3949	2.45101	2.05e-07	9.69e-06
382	ITGA11	22801	-3.47038	2.7e-06	3.45e-05
383	FEM1B	10116	2.11721	6.24e-08	6.42e-06
384	STRA6	64220	3.99568	7.28e-05	0.000335836
385	PLSCR1	5359	2.10414	0.000173488	0.000658453
386	MYD88	4615	2.29043	1.3e-07	8.41e-06
387	EPHB1	2047	-2.42534	7.45e-05	0.000340135
388	CDHR4	389118	3.13594	0.000719608	0.00209038
389	UBA7	7318	2.76107	4.11e-08	5.63e-06
390	OAS3	4940	3.64822	0.00023847	0.000852457
391	C20orf96	140680	-3.04104	6.5e-06	5.93e-05
392	MCTP2	55784	3.35832	0.00138684	0.00360037
393	SRXN1	140809	2.22857	1.67e-07	8.89e-06
394	MAMDC2	256691	-3.2672	2.46e-06	3.27e-05
395	PTPRF	5792	2.81774	2.9e-05	0.000169301
396	RTP4	64108	2.87888	9.18e-07	1.85e-05
397	CRLF2	64109	2.11873	7.18e-07	1.63e-05
398	ASPRV1	151516	3.76303	0.00017821	0.000673147
399	PANK1	53354	-2.94918	3.33e-08	5.63e-06
400	CLEC18C	283971	-2.02881	0.000143184	0.000565561
401	B3GALT2	8707	-4.68196	0.000207635	0.00075936
402	LGALS3BP	3959	3.4336	5.21e-09	2.75e-06
403	FLVCR2	55640	-4.08248	6.22e-07	1.56e-05
404	BATF	10538	2.29752	6.41e-05	0.000304898
405	FHOD3	80206	-2.93612	2.3e-07	1.02e-05
406	SSUH2	51066	-2.40092	1.01e-05	7.93e-05
407	PARP14	54625	2.30712	3.8e-08	5.63e-06
408	GBP6	163351	2.806	5.36e-05	0.000265943
409	TRMT5	57570	-2.43967	1.38e-08	4.5e-06
410	IFIT1B	439996	4.86654	2.18e-06	3.06e-05
411	RASD2	23551	-2.09608	3.47e-06	3.96e-05
412	DBN1	1627	2.90696	7.17e-06	6.26e-05
413	SEMA3F	6405	2.95155	8.4e-07	1.74e-05
414	ASB16	92591	-2.04524	1.41e-05	0.000100086
415	NRIP3	56675	4.12943	4.48e-05	0.000233181
416	ACOT11	26027	-2.56505	4.17e-06	4.42e-05
417	CXCL10	3627	6.12347	0.00122755	0.00325077
418	DPP4	1803	-2.40426	0.000532443	0.00163036
419	DNAI4	79819	-2.57229	0.000124117	0.000505649
420	UBD	10537	7.69163	0.000570132	0.00172503
421	ANO4	121601	-2.08514	5.06e-05	0.000255408
422	SLFN13	146857	2.34278	5.52e-06	5.37e-05
423	RIMS4	140730	-2.05974	6.77e-05	0.000318312
424	CCL8	6355	3.78489	0.00106491	0.00289034
425	NFKBIZ	64332	3.32381	3.74e-05	0.000204188
426	CCL7	6354	4.23182	0.00270649	0.00629119
427	CCL1	6346	4.74684	0.000798224	0.00228341
428	STAB2	55576	-5.25147	1.29e-07	8.38e-06
429	GALM	130589	-2.81989	2.48e-06	3.28e-05
430	PLK5	126520	-3.24067	7.15e-05	0.000331838
431	KY	339855	-4.24157	9.96e-05	0.000425667
432	SBNO2	22904	2.82493	2.15e-07	9.95e-06
433	TNFSF9	8744	2.1587	5.12e-05	0.000257395
434	ISG15	9636	4.54213	1.02e-05	7.97e-05
435	KRT222	125113	-2.25127	6.78e-07	1.6e-05
436	CDHR3	222256	-2.39313	0.000433065	0.0013763
437	RNASE1	6035	-4.51062	1.53e-06	2.46e-05
438	HLA-E	3133	2.56917	3.91e-08	5.63e-06
439	ACSS3	79611	-2.45255	3.95e-05	0.000212532
440	FMNL2	114793	2.56297	6.78e-06	6.07e-05
441	SLC2A6	11182	3.95969	5.2e-07	1.45e-05
442	PRICKLE1	144165	-2.11535	1.8e-09	2.1e-06
443	SOSTDC1	25928	3.49415	0.00391294	0.00865947
444	ARSI	340075	3.21518	2.99e-06	3.62e-05
445	GREB1	9687	-3.55278	0.000147577	0.000578745
446	PPFIBP2	8495	-2.28503	5.92e-08	6.42e-06
447	COLEC11	78989	-3.07647	2.07e-06	2.94e-05
448	NFKBID	84807	2.26694	0.000934074	0.00259601
449	INHBB	3625	4.9263	1.56e-05	0.000107897
450	LRG1	116844	4.71696	1.11e-07	7.75e-06
451	AFF3	3899	-2.27394	4.72e-06	4.83e-05
452	MYOM3	127294	-2.07197	8.92e-07	1.82e-05
453	CFAP61	26074	-3.2128	1.34e-05	9.66e-05
454	PRF1	5551	3.98935	0.000123258	0.000503158
455	FGF2	2247	2.25901	0.00231981	0.00551895
456	SPRED3	399473	2.007	1.2e-05	8.96e-05
457	CLIC4	25932	2.55661	3.59e-08	5.63e-06
458	TAP1	6890	3.61899	2.91e-07	1.12e-05
459	ICAM1	3383	2.89204	2.74e-05	0.000162344
460	SERPINE1	5054	2.8833	7.3e-05	0.00033635
461	ARID5A	10865	2.64761	8.72e-06	7.17e-05
462	SLC2A12	154091	-2.32512	9.94e-06	7.84e-05
463	NR0B2	8431	-2.59819	4.51e-05	0.000234511
464	ADGRL3	23284	-2.10862	0.00128756	0.00337955
465	KCNK2	3776	-2.50488	2.01e-05	0.000129326
466	CDKN1C	1028	-2.16353	4.13e-08	5.63e-06
467	PPM1K	152926	-2.15088	1.21e-07	8.14e-06
468	ACKR1	2532	4.28852	0.00306696	0.00700801
469	DDX60	55601	2.66808	2.17e-07	9.95e-06
470	CCR7	1236	3.61529	0.000187602	0.000701933
471	WNK2	65268	-2.52262	4.59e-07	1.4e-05
472	SOCS1	8651	4.17611	0.000395915	0.00128412
473	KCNA6	3742	-2.26848	0.000215652	0.000784368
474	ASB10	136371	-2.81751	4.76e-06	4.85e-05
475	TAPBPL	55080	3.14246	2.88e-06	3.55e-05
476	GASK1A	729085	-2.11409	0.00210901	0.00508892
477	SEMA7A	8482	2.12518	3.13e-08	5.63e-06
478	SESN1	27244	-2.61523	6.59e-11	6.22e-07
479	PARP12	64761	2.47076	4.18e-08	5.63e-06
480	GDF15	9518	3.08531	0.00387448	0.00859302
481	MFSD4B	91749	-3.51558	1.34e-06	2.27e-05
482	CA14	23632	-2.58548	3.21e-07	1.17e-05
483	PLN	5350	-2.05275	4.14e-07	1.33e-05
484	AKAP12	9590	2.26128	3.82e-05	0.000207227
485	SLC35F1	222553	-2.62973	0.00220475	0.00528509
486	FSD2	123722	-2.44898	6.9e-07	1.61e-05
487	EPHX1	2052	-2.23663	1.47e-07	8.45e-06
488	STX11	8676	2.48686	1.97e-06	2.85e-05
489	ISG20	3669	2.26074	4.18e-07	1.33e-05
490	CYP7B1	9420	2.61501	0.000991832	0.00272915
491	CPEB3	22849	-2.37399	2.78e-08	5.63e-06
492	BATF2	116071	3.25306	1.16e-05	8.78e-05
493	CPLX3	594855	4.84912	0.00033486	0.001123
494	LRRC17	10234	-4.00555	8.64e-05	0.000381967
495	TXLNB	167838	-2.09269	2.45e-08	5.63e-06
496	FGL2	10875	4.1208	1.06e-07	7.7e-06
497	ZC3H12D	340152	2.55517	0.000824449	0.00234526
498	STAT2	6773	2.47919	2.77e-07	1.11e-05
499	NEGR1	257194	-2.39074	1.25e-05	9.21e-05
500	GRAMD1B	57476	-2.0732	1.66e-05	0.000112889
501	ABCC8	6833	-2.02092	2.7e-07	1.1e-05
502	GPR34	2857	-6.35385	9.65e-09	4.09e-06
503	TBC1D10C	374403	-2.48968	1.9e-06	2.78e-05
504	GBP4	115361	3.41375	1.57e-07	8.64e-06
505	BTNL9	153579	-2.18052	2.94e-05	0.00017085
506	HEY1	23462	-2.39748	1.1e-06	2.03e-05
507	DDX58	23586	2.31894	7.24e-08	6.89e-06
508	CFAP69	79846	3.40581	0.00105604	0.0028712
509	XAF1	54739	3.13458	2.49e-07	1.06e-05
510	LRRC52	440699	-6.26867	1.47e-07	8.45e-06
511	PITPNM3	83394	-2.95152	5.27e-06	5.19e-05
512	RUNDC3B	154661	2.93399	2.84e-06	3.52e-05
513	PPIP5K2	23262	-2.31995	1.03e-07	7.7e-06
514	MTHFD1L	25902	2.30586	8.38e-05	0.000372168
515	CHIA	27159	4.11016	0.00156634	0.00397735
516	AGBL2	79841	-2.26283	0.000226017	0.00081406
517	REPS2	9185	-2.0191	7.82e-07	1.7e-05
518	BEGAIN	57596	2.61545	0.000649341	0.00192069
519	CLEC10A	10462	-4.13626	5.85e-05	0.000283406
520	C7orf57	136288	-4.486	6.43e-07	1.58e-05
521	SH3KBP1	30011	-2.1655	3.18e-06	3.74e-05
522	PLA2G2D	26279	-3.41283	9.16e-05	0.000401112
523	SYT15B	102724488	-2.50754	0.000229819	0.000825877
524	SERPINA3	12	5.53039	0.000122231	0.000499823
525	IRF8	3394	2.50162	1.44e-06	2.39e-05
526	PNPLA3	80339	2.03701	0.00143469	0.00369837
527	KCNJ2	3759	-2.30337	1.05e-08	4.09e-06
528	ABCA9	10350	-2.89816	1.36e-07	8.41e-06
529	OASL	8638	3.47388	1.7e-05	0.000114848
530	FHDC1	85462	2.25962	0.000641664	0.00190192
531	CSDC2	27254	-2.2083	1.6e-07	8.74e-06
532	KLHDC8A	55220	-3.29812	3.07e-05	0.00017681
533	TMC7	79905	-2.15066	4.08e-06	4.35e-05
534	PM20D1	148811	-2.61598	1.02e-06	1.94e-05
535	CILP	8483	-2.01039	0.000240223	0.000857503
536	TREM1	54210	3.79608	0.000456024	0.00143424
537	IKBKE	9641	3.9084	3.54e-05	0.000196274
538	OSBPL6	114880	-2.40522	7.06e-06	6.19e-05
539	ADORA1	134	-2.21774	3.58e-08	5.63e-06
540	RADX	55086	3.57212	0.000961748	0.00266151
541	KCNJ18	100134444	-2.01597	8.54e-07	1.76e-05
542	ASB4	51666	2.28169	1.91e-05	0.000124401
543	ARRDC4	91947	2.21331	1.91e-07	9.36e-06
544	ZC3H12A	80149	2.73999	4.55e-06	4.69e-05
545	TTC9	23508	2.33162	1.48e-06	2.43e-05
546	NMNAT2	23057	2.08299	0.000761101	0.00218995
547	LGR6	59352	-2.39027	7.36e-08	6.95e-06
548	FOXF1	2294	2.359	0.000164384	0.000632139
549	SNAI1	6615	2.33034	0.000133646	0.000535748
550	SBK1	388228	-3.02916	1.05e-07	7.7e-06
551	C14orf180	400258	-4.41508	1.41e-07	8.45e-06
552	OR51E2	81285	-3.78853	6.69e-07	1.6e-05
553	HILPDA	29923	2.08932	0.00029323	0.00100595
554	TRIL	9865	-2.7427	2.73e-07	1.1e-05
555	MMP3	4314	3.2789	0.000900957	0.00251622
556	UBXN10	127733	-3.5706	1.12e-05	8.57e-05
557	ECM2	1842	-2.41878	7.25e-07	1.63e-05
558	TOX3	27324	3.65811	1.28e-06	2.22e-05
559	C16orf74	404550	-3.02155	2.44e-05	0.000149009
560	COL6A6	131873	-4.68265	1.31e-07	8.41e-06
561	CCDC141	285025	-2.11881	9.53e-08	7.6e-06
562	GPR22	2845	-2.07844	0.00231446	0.00550903
563	LMOD3	56203	-2.45039	1.53e-05	0.000105984
564	VSIG4	11326	-4.67705	0.000117966	0.000486285
565	NXPE4	54827	-2.13214	1.58e-06	2.49e-05
566	ADIG	149685	-2.23294	0.00219251	0.00526461
567	HS3ST5	222537	-6.31121	1.79e-07	9.08e-06
568	PARD6B	84612	2.0851	6.04e-05	0.000290751
569	LY6K	54742	3.30888	0.00328154	0.00744466
570	PHF11	51131	3.96483	7.01e-06	6.16e-05
571	ABCA6	23460	-3.02833	1.92e-07	9.39e-06
572	CEACAM21	90273	4.12711	2.67e-06	3.43e-05
573	MYLK4	340156	-2.02033	3.19e-05	0.000181827
574	SHLD1	149840	-2.04605	1.86e-06	2.76e-05
575	SH2D5	400745	5.76574	0.00442392	0.0096128
576	FPR1	2357	5.25302	0.00201383	0.00489155
577	PENK	5179	-5.80166	2.95e-06	3.59e-05
578	TOGARAM2	165186	2.86208	2.96e-07	1.12e-05
579	LRTM1	57408	-2.75526	1.47e-07	8.45e-06
580	IFITM10	402778	2.63947	4.06e-05	0.000216901
581	IFIT2	3433	3.11063	1.99e-07	9.55e-06
582	CALHM6	441168	3.21096	0.000350115	0.00116485
583	PLAUR	5329	4.18994	0.000207321	0.000758598
584	SMCO1	255798	-4.27519	5.04e-07	1.45e-05
585	HRK	8739	-3.31068	7.42e-05	0.000339742
586	TENT5B	115572	2.60239	0.00175311	0.00437221
587	BST2	684	2.762	1.43e-07	8.45e-06
588	NXPH3	11248	2.00868	0.000362427	0.00119725
589	GPRC5A	9052	2.92466	0.00031056	0.00105386
590	LRRC75B	388886	-2.34093	0.00114996	0.00307843
591	DDIT4L	115265	-2.04162	0.000112185	0.000467863
592	IRGM	345611	4.45733	3.44e-08	5.63e-06
593	CD24	100133941	2.74637	0.000244709	0.000871698
594	NEURL3	93082	2.72301	1.31e-05	9.51e-05
595	DUSP18	150290	-2.24503	4.26e-07	1.33e-05
596	CDH19	28513	-2.35499	2.05e-06	2.92e-05
597	KCNV2	169522	-2.69937	4.56e-07	1.39e-05
598	KCNE4	23704	3.24819	3.2e-06	3.75e-05
599	ERFE	151176	3.59994	6.59e-05	0.000311536
600	GAL3ST3	89792	-2.29136	0.000126059	0.000510887
601	LIX1	167410	-2.19493	5.82e-06	5.57e-05
602	CD300LF	146722	5.02836	0.000310772	0.00105386
603	PIRT	644139	2.63777	8.73e-11	6.22e-07
604	TENM4	26011	-2.98188	0.000382161	0.00124789
605	GPR85	54329	2.38307	0.000190653	0.000711856
606	BCL11B	64919	-2.94681	0.00103918	0.00283562
607	OMD	4958	-2.25221	0.00137387	0.00357255
608	PDP2	57546	-2.54268	3.33e-08	5.63e-06
609	GLI2	2736	-2.09905	2.3e-05	0.000143117
610	TMEM252	169693	7.15888	0.00454564	0.00982042
611	BNIP5	389384	4.4176	1.71e-06	2.6e-05
612	EFNA5	1946	2.10796	3.84e-07	1.28e-05
613	KCNK3	3777	-3.48758	1e-07	7.7e-06
614	SYT12	91683	4.88356	4.75e-06	4.85e-05
615	TSKU	25987	2.84078	1.88e-05	0.000123204
616	LRRC25	126364	2.05232	0.00096508	0.00266866
617	APOL3	80833	2.94195	3.09e-06	3.67e-05
618	ZNF697	90874	3.49414	9.76e-07	1.9e-05
619	BEX2	84707	-3.203	1.31e-05	9.53e-05
620	ABCA12	26154	-4.84299	2.18e-05	0.000137104
621	CH25H	9023	5.74598	0.00339925	0.00767023
622	PTGES	9536	2.37923	2.28e-05	0.000142072
623	CDH20	28316	-2.64982	0.000250334	0.00088717
624	TMEM125	128218	4.09383	0.000410256	0.00132118
625	RTN4RL2	349667	2.71325	3.54e-05	0.000196126
626	LINGO3	645191	-3.19202	0.000121583	0.000497744
627	GDF6	392255	-3.25256	0.00197668	0.00481608
628	C16orf89	146556	-2.85824	5.15e-07	1.45e-05
629	KLHDC1	122773	-2.06871	1.78e-07	9.08e-06
630	C9orf152	401546	-3.9466	1.29e-05	9.42e-05
631	CD177	57126	4.72085	3.29e-05	0.000185972
632	FPR2	2358	6.8001	0.00119028	0.00316616
633	CX3CR1	1524	-3.08812	8.28e-06	6.91e-05
634	TMEM171	134285	-2.7171	2.31e-07	1.02e-05
635	SH2D6	284948	4.87259	3.92e-06	4.25e-05
636	OAS1	4938	2.93057	8.15e-06	6.82e-05
637	JUNB	3726	2.60967	5.53e-05	0.000272423
638	CYP2F1	1572	-2.9145	0.00152845	0.00389638
639	MYH7	4625	-2.45336	9.67e-07	1.9e-05
640	SOCS3	9021	4.83112	3.72e-05	0.000203344
641	BCL3	602	3.18629	8.37e-07	1.74e-05
642	ARHGAP20	57569	-2.81905	4.26e-07	1.33e-05
643	SLAMF8	56833	3.79971	5.07e-06	5.05e-05
644	TLL1	7092	3.66343	0.00096229	0.00266249
645	LIPG	9388	6.46775	0.000161661	0.000624193
646	STUM	375057	-2.83044	1.23e-05	9.16e-05
647	PKP3	11187	3.18586	0.000143686	0.000566912
648	ADAM12	8038	2.89515	1.93e-05	0.00012556
649	TMEM119	338773	3.20438	1.75e-05	0.000117535
650	RND1	27289	4.47508	0.000439406	0.00139227
651	SEC14L3	266629	-3.37661	1.96e-05	0.000126775
652	LRTM2	654429	2.95752	0.000404265	0.0013066
653	C1R	715	2.43563	6.05e-06	5.7e-05
654	ANO5	203859	-2.74262	0.000146314	0.000575056
655	NAP1L3	4675	-2.05702	0.00283408	0.00654614
656	HLA-E	3133	2.19728	1.55e-07	8.59e-06
657	LMAN1L	79748	3.70398	7.58e-06	6.51e-05
658	ACTR3B	57180	-2.78899	1.94e-07	9.42e-06
659	SFTPB	6439	-2.89769	0.00117346	0.00313075
660	CNGB3	54714	-3.49906	2.67e-07	1.1e-05
661	APOL1	8542	4.61889	0.000757087	0.00218104
662	RYR3	6263	-2.87833	1.28e-05	9.4e-05
663	TRIM5	85363	3.40105	2.03e-07	9.69e-06
664	COLQ	8292	-3.98191	1.83e-05	0.000121163
665	LEPR	3953	-2.18537	0.00153839	0.00391891
666	SEMA3B	7869	-2.50325	3.89e-07	1.29e-05
667	TPM3	7170	2.01326	2.95e-07	1.12e-05
668	SYT17	51760	-3.76457	1.31e-05	9.53e-05
669	RNF207	388591	-2.27126	1.07e-06	1.99e-05
670	GDA	9615	2.01892	4.36e-06	4.57e-05
671	FCER1G	2207	2.19122	6.89e-05	0.00032279
672	LILRB4	11006	2.16688	0.000153913	0.000598849
673	ZNF429	353088	-3.51651	0.001256	0.00331256
674	KCNC1	3746	-3.26692	0.000558995	0.00169818
675	FCGR3A	2214	3.96876	0.00367843	0.00822085
676	IFITM3	10410	3.03007	0.000522611	0.00160543
677	SLC14A1	6563	-3.39329	0.00012425	0.000505797
678	CXCL11	6373	4.58829	3.68e-06	4.09e-05
679	CHST8	64377	2.15493	0.00146313	0.0037574
680	SAMD5	389432	2.13	4.23e-06	4.46e-05
681	C4orf19	55286	-2.23054	0.00425844	0.00930702
682	TNFRSF19	55504	-3.58853	2.98e-05	0.000172539
683	HLA-E	3133	2.60009	2.72e-06	3.46e-05
684	LSAMP	4045	-2.34393	0.000603766	0.00180795
685	RETNLB	84666	-3.5005	1.82e-05	0.000120663
686	HLA-E	3133	2.2117	9.23e-08	7.52e-06
687	ORM1	5004	3.86938	0.00230328	0.00548718
688	SPHK1	8877	5.29496	0.000477994	0.00149124
689	OPCML	4978	-3.4003	0.000149202	0.000583514
690	RPP25	54913	-2.09674	0.00189208	0.00465113
691	CYTL1	54360	-3.65282	0.000472281	0.00147787
692	TUBB3	10381	3.00666	2.5e-05	0.000151602
693	ACAT2	39	4.1324	0.000322632	0.0010889
694	IFIT3	3437	5.23071	3.63e-06	4.06e-05
695	KCNJ15	3772	2.37515	0.00344687	0.00775682
696	CD300LB	124599	-2.37312	0.000194985	0.000725181
697	PARP10	84875	2.60995	1.26e-07	8.36e-06
698	CRB1	23418	-4.38548	1.77e-05	0.000118106
699	SRRM4	84530	-4.17023	2.95e-06	3.59e-05
700	CADM2	253559	-3.81715	5.83e-05	0.000282675
701	TRIM5	85363	2.18187	4.91e-07	1.44e-05
702	OAS1	4938	3.21209	1.47e-06	2.41e-05
703	MYO1H	283446	2.74221	7.2e-05	0.000333303
704	HLA-E	3133	2.66726	1.07e-08	4.09e-06
705	HLA-E	3133	3.2295	0.00233022	0.00553933
706	LGI1	9211	-4.20471	3.42e-05	0.000190846
707	MKRN2OS	100129480	-2.69476	0.000137959	0.000548917
708	TCF15	6939	-2.07247	3.44e-07	1.2e-05
709	IL2RB	3560	2.05921	4.73e-05	0.000242386
710	PHF11	51131	3.36919	8.16e-08	7.28e-06
711	APOL2	23780	3.58135	0.000427979	0.00136408
712	ACTC1	70	-2.31387	2e-05	0.000129209
713	PDE7A	5150	-2.32563	2.88e-09	2.41e-06
714	SLFN13	146857	2.39272	1.26e-06	2.19e-05
715	IRGM	345611	3.57884	1.09e-07	7.71e-06
716	SPDL1	54908	2.24142	0.000705727	0.00205844
717	RNF213	57674	2.45684	3.64e-09	2.6e-06
718	IL18BP	10068	3.29833	8.15e-08	7.28e-06
719	FCRLB	127943	4.81374	4.66e-05	0.0002398
720	NTN5	126147	3.95929	0.000110247	0.000461402
721	RUNX3	864	2.29256	5.06e-05	0.000255408
722	NR2C2AP	126382	2.01598	3.21e-06	3.76e-05
723	ARMC2	84071	-3.22114	3.91e-05	0.000211106
724	C1QTNF9	338872	-2.96162	3.38e-08	5.63e-06
725	REG1B	5968	6.37022	5.78e-05	0.000281314
726	CEBPD	1052	2.37559	6.69e-07	1.6e-05
727	CSF2RB	1439	2.43837	6.47e-05	0.000306912
728	CSF2RB	1439	2.82526	0.000125899	0.000510797
729	SLFN12L	100506736	2.47746	2.56e-05	0.000154489
730	ACOT2	10965	-2.28224	9.54e-08	7.6e-06
731	HLA-E	3133	2.94063	1.6e-07	8.74e-06
732	CYP4F2	8529	-4.79943	2.28e-06	3.13e-05
733	MNDA	4332	2.44614	4.88e-06	4.93e-05
734	ECSCR	641700	2.19842	9.16e-07	1.85e-05
735	GAL3ST2	64090	-3.4834	1.77e-05	0.000118316
736	TMEM88B	643965	2.67288	6.11e-05	0.000293423
737	SH3D21	79729	-2.32237	4.68e-10	1.3e-06
738	NLRC5	84166	3.56566	6.04e-06	5.7e-05
739	MEX3A	92312	2.71946	0.00250968	0.00590331
740	MYH7B	57644	-4.08137	2.18e-07	9.95e-06
741	IFIT3	3437	5.25682	1.14e-07	7.87e-06
742	PAK6	56924	2.25119	2.36e-07	1.03e-05
743	FIBIN	387758	-2.00897	9.83e-05	0.000421643
744	FJX1	24147	3.24734	0.000429666	0.00136793
745	CD80	941	2.004	0.000688764	0.00201609
746	PERM1	84808	-3.51162	2.48e-07	1.06e-05
747	SLFN12	55106	4.49706	3.5e-05	0.00019421
748	IRGM	345611	5.69547	5.16e-07	1.45e-05
749	C12orf40	283461	-3.15232	3.69e-05	0.000202314
750	HSBP1L1	440498	-2.07902	5.1e-05	0.00025646
751	SERPINB1	1992	2.11536	7.02e-05	0.000326837
752	CLEC7A	64581	-3.67134	1.31e-05	9.53e-05
753	GBP6	163351	3.99788	5.35e-06	5.25e-05
754	GBP6	163351	3.12893	3.25e-06	3.8e-05
755	HLA-E	3133	2.02511	5.07e-06	5.05e-05
756	REG1B	5968	6.7159	0.000423905	0.00135474
757	DNMT3B	1789	3.91601	0.000250479	0.000887379
758	BTC	685	-2.36405	3.97e-06	4.28e-05
759	ESRP2	80004	3.19812	0.000125953	0.000510797
760	WIPF3	644150	-2.22444	9.9e-08	7.67e-06
761	C11orf96	387763	4.55167	1.01e-05	7.95e-05
762	PLCXD2	257068	3.10404	0.000257515	0.00090757
763	IER5L	389792	2.15634	5.73e-06	5.52e-05
764	BCL2A1	597	3.31394	0.000817851	0.00232854
765	PALM2AKAP2	445815	2.19262	0.00132461	0.00346088
766	POU3F1	5453	3.7225	6.53e-05	0.000309184
767	CXorf65	158830	2.75103	0.000130651	0.000526108
768	CFB	629	7.14391	0.00186425	0.00459476
769	APOLD1	81575	2.00879	4.04e-05	0.000216039
770	KLHL33	123103	-3.61702	0.000196068	0.00072864
771	PHF11	51131	3.01457	1.24e-05	9.17e-05
772	SEC14L5	9717	-2.79396	0.00249724	0.00587855
773	GBP6	163351	3.84323	0.000245124	0.000872961
774	HLA-E	3133	3.03485	0.0021406	0.0051521
775	KCNJ11	3767	-2.25824	4.21e-06	4.45e-05
776	PRICKLE4	29964	-3.47527	2.73e-05	0.000162061
777	PSMB9	5698	2.62534	5.07e-07	1.45e-05
778	BCL2A1	597	3.3568	0.00393958	0.00870626
779	BCL2A1	597	5.83768	6.36e-05	0.000302825
780	PCDHGB5	56101	2.00463	0.000607409	0.001817
781	GBP6	163351	3.91579	3.34e-06	3.86e-05
782	GBP6	163351	5.35152	0.000207264	0.000758585
783	GBP5	115362	3.10958	1e-06	1.93e-05

## Sheet: Data 4
No	DB_ID	Name	Target N	z	P	Note (rationale for exclusion)	Literature supports heart benefits
1	DB00142	Glutamic acid	61	-8.77519	0	No literature supports anti-infective properties
2	DB00114	Pyridoxal phosphate	49	-8.32767	0	-	Yes
3	DB00128	Aspartic acid	18	-7.26077	0	No literature supports anti-infective properties
4	DB14001	alpha-Tocopherol succinate	16	-6.4089	0	No literature supports anti-infective properties
5	DB00120	Phenylalanine	7	-6.39303	0	No literature supports anti-infective properties
6	DB08889	Carfilzomib	6	-5.7371	0	Adverse reactions
7	DB09046	Metreleptin	1	-5.20005	0	No literature supports anti-infective properties
8	DB09343	Tipiracil	1	-5.0178	0	Adverse reactions
9	DB08882	Linagliptin	1	-4.8241	0	Adverse reactions
10	DB11936	Bempedoic acid	1	-4.80176	0	No literature supports anti-infective properties
11	DB06203	Alogliptin	1	-4.71095	0	Adverse reactions
12	DB00004	Denileukin diftitox	3	-4.59156	0	Adverse reactions
13	DB00041	Aldesleukin	3	-4.54319	0	Adverse reactions
14	DB00074	Basiliximab	2	-4.53448	0	No literature supports anti-infective properties
15	DB01261	Sitagliptin	1	-4.50872	0	Adverse reactions
16	DB06335	Saxagliptin	1	-4.47017	0	Adverse reactions
17	DB04876	Vildagliptin	1	-4.36596	0	Adverse reactions
18	DB00244	Mesalazine	7	-4.16868	0	Adverse reactions
19	DB08814	Triflusal	4	-4.07415	0	No literature supports anti-infective properties
20	DB00724	Imiquimod	2	-3.9235	0	Drug formulations not suitable for ICU use
21	DB01611	Hydroxychloroquine	3	-3.89481	0	Adverse reactions
22	DB12147	Erdafitinib	10	-3.83156	0	Adverse reactions
23	DB01250	Olsalazine	5	-3.81413	0.001	No literature supports anti-infective properties
24	DB09237	Levamlodipine	4	-3.80774	0	No literature supports anti-infective properties
25	DB11327	Dipyrithione	2	-3.72858	0	Drug formulations not suitable for ICU use
26	DB00130	L-Glutamine	3	-3.71296	0	-	Yes
27	DB00795	Sulfasalazine	11	-3.59786	0	-
28	DB08901	Ponatinib	15	-3.56946	0	Adverse reactions
29	DB11626	Tasonermin	2	-3.53795	0.001	Adverse reactions
30	DB00129	Ornithine	10	-3.51489	0.002	No literature supports anti-infective properties
31	DB00979	Cyclopentolate	1	-3.39896	0.001	Drug formulations not suitable for ICU use
32	DB09079	Nintedanib	12	-3.34623	0	Adverse reactions
33	DB15090	Tezepelumab	1	-3.31801	0.002	No literature supports anti-infective properties
34	DB01268	Sunitinib	9	-3.27506	0	Adverse reactions
35	DB12159	Dupilumab	3	-3.25013	0	Adverse reactions
36	DB09078	Lenvatinib	10	-3.24749	0	Adverse reactions
37	DB11994	Diacerein	11	-3.24667	0	-	Yes
38	DB15822	Pralsetinib	11	-3.15144	0.002	Adverse reactions
39	DB09130	Copper	142	-3.11614	0.001	No literature supports anti-infective properties
40	DB00219	Oxyphenonium	1	-3.10673	0.003	No literature supports anti-infective properties
41	DB00972	Azelastine	4	-3.09585	0	Drug formulations not suitable for ICU use
42	DB00627	Niacin	3	-3.08498	0	Adverse reactions
43	DB00782	Propantheline	1	-3.0712	0	Adverse reactions
44	DB00771	Clidinium	1	-3.06569	0.001	No literature supports anti-infective properties
45	DB00670	Pirenzepine	1	-3.04828	0.003	-
46	DB00810	Biperiden	1	-3.04319	0.002	No literature supports anti-infective properties
47	DB00233	Aminosalicylic acid	4	-3.00808	0.001	-
48	DB01014	Balsalazide	4	-3.0019	0.001	No literature supports anti-infective properties
49	DB00089	Capromab pendetide	1	-2.96884	0.004	Drug formulations not suitable for ICU use
50	DB01600	Tiaprofenic acid	2	-2.96493	0.001	Adverse reactions
51	DB00034	Interferon alfa-2a	2	-2.95922	0	Adverse reactions
52	DB17851	Flotufolastat F-18	1	-2.94735	0.001	Drug formulations not suitable for ICU use
53	DB09214	Dexketoprofen	2	-2.94387	0	Adverse reactions
54	DB00008	Peginterferon alfa-2a	2	-2.94209	0.001	No literature supports anti-infective properties
55	DB00942	Cycrimine	1	-2.93165	0.003	No literature supports anti-infective properties
56	DB00022	Peginterferon alfa-2b	2	-2.92734	0.002	No literature supports anti-infective properties
57	DB11079	Trolamine salicylate	2	-2.92505	0.002	Drug formulations not suitable for ICU use
58	DB00060	Interferon beta-1a	2	-2.91834	0.002	-
59	DB00586	Diclofenac	2	-2.9126	0.002	Adverse reactions
60	DB09061	Cannabidiol	44	-2.91119	0	-
61	DB00018	Interferon alfa-n3	2	-2.90802	0.001	Drug formulations not suitable for ICU use
62	DB00554	Piroxicam	2	-2.90177	0.003	Adverse reactions
63	DB00465	Ketorolac	2	-2.89724	0.001	Adverse reactions
64	DB11201	Menthyl salicylate	2	-2.88995	0.001	Drug formulations not suitable for ICU use
65	DB00991	Oxaprozin	2	-2.88926	0.001	Adverse reactions
66	DB00354	Buclizine	2	-2.88725	0.002	No literature supports anti-infective properties
67	DB00068	Interferon beta-1b	2	-2.88688	0.003	No literature supports anti-infective properties
68	DB00784	Mefenamic acid	2	-2.88528	0.001	Adverse reactions
69	DB00105	Interferon alfa-2b	2	-2.87492	0.003	Adverse reactions
70	DB00461	Nabumetone	2	-2.86011	0.003	Adverse reactions
71	DB00313	Valproic acid	34	-2.85715	0.001	-
72	DB00585	Nizatidine	1	-2.85214	0	Adverse reactions
73	DB01401	Choline magnesium trisalicylate	2	-2.85086	0	Adverse reactions
74	DB11800	Tivozanib	11	-2.84165	0.003	Adverse reactions
75	DB00501	Cimetidine	1	-2.83921	0	No literature supports anti-infective properties
76	DB00435	Nitric Oxide	4	-2.8381	0.003	No literature supports anti-infective properties
77	DB00152	Thiamine	1	-2.83374	0.007	-	Yes
78	DB01399	Salsalate	2	-2.82592	0.001	Adverse reactions
79	DB14805	Piflufolastat F 18	1	-2.82298	0.003	Drug formulations not suitable for ICU use
80	DB00573	Fenoprofen	4	-2.8192	0	Adverse reactions
81	DB01435	Antipyrine	2	-2.81524	0.001	-
82	DB09216	Tolfenamic acid	2	-2.81451	0.004	Adverse reactions
83	DB15413	Pafolacianine	1	-2.79932	0.003	Drug formulations not suitable for ICU use
84	DB06595	Midostaurin	6	-2.79873	0	Adverse reactions
85	DB06725	Lornoxicam	2	-2.79562	0.001	Adverse reactions
86	DB01419	Antrafenine	2	-2.79321	0.002	No literature supports anti-infective properties
87	DB00788	Naproxen	2	-2.78909	0.003	Adverse reactions
88	DB00011	Interferon alfa-n1	2	-2.78691	0.001	Adverse reactions
89	DB04843	Mepenzolate	2	-2.78673	0	No literature supports anti-infective properties
90	DB00360	Sapropterin	4	-2.7791	0	No literature supports anti-infective properties
91	DB00814	Meloxicam	2	-2.77858	0.004	Adverse reactions
92	DB00500	Tolmetin	2	-2.7763	0.001	Adverse reactions
93	DB00151	Cysteine	13	-2.77415	0.003	No literature supports anti-infective properties
94	DB12010	Fostamatinib	296	-2.77086	0.002	Adverse reactions
95	DB00861	Diflunisal	2	-2.76685	0.002	Adverse reactions
96	DB06802	Nepafenac	2	-2.76566	0.006	Drug formulations not suitable for ICU use
97	DB11323	Glycol salicylate	2	-2.76007	0.003	Drug formulations not suitable for ICU use
98	DB06736	Aceclofenac	2	-2.7594	0.004	Adverse reactions
99	DB00712	Flurbiprofen	2	-2.75457	0.005	Adverse reactions
100	DB00469	Tenoxicam	2	-2.75136	0.003	Adverse reactions
101	DB13783	Acemetacin	2	-2.74875	0.001	Adverse reactions
102	DB00927	Famotidine	1	-2.74833	0	No literature supports anti-infective properties
103	DB01143	Amifostine	1	-2.74728	0	Adverse reactions
104	DB00203	Sildenafil	5	-2.74688	0.004	Adverse reactions
105	DB11071	Phenyl salicylate	2	-2.74163	0.003	No literature supports anti-infective properties
106	DB00272	Betazole	1	-2.72268	0	Drug formulations not suitable for ICU use
107	DB00939	Meclofenamic acid	5	-2.71902	0.001	Adverse reactions
108	DB15119	Ropeginterferon alfa-2b	2	-2.71481	0.001	Adverse reactions
109	DB09212	Loxoprofen	2	-2.71116	0.003	Adverse reactions
110	DB01283	Lumiracoxib	2	-2.70495	0.003	Adverse reactions
111	DB16261	Odevixibat	1	-2.69841	0.006	No literature supports anti-infective properties
112	DB01254	Dasatinib	23	-2.69472	0.002	Adverse reactions
113	DB00185	Cevimeline	2	-2.69068	0.002	Adverse reactions
114	DB05381	Histamine	4	-2.67232	0.001	Adverse reactions
115	DB00749	Etodolac	3	-2.66311	0.001	Adverse reactions
116	DB00069	Interferon alfacon-1	2	-2.65972	0.003	Adverse reactions
117	DB00316	Acetaminophen	4	-2.63084	0.003	-
118	DB00619	Imatinib	10	-2.6237	0.002	Adverse reactions
119	DB00711	Diethylcarbamazine	2	-2.62281	0.001	-	Yes
120	DB00591	Fluocinolone acetonide	7	-2.60317	0.002	Drug formulations not suitable for ICU use
121	DB00190	Carbidopa	1	-2.59845	0.004	No literature supports anti-infective properties
122	DB12783	Benserazide	1	-2.5889	0.006	No literature supports anti-infective properties
123	DB00209	Trospium	2	-2.58317	0.003	No literature supports anti-infective properties
124	DB12978	Pexidartinib	4	-2.58286	0.002	Adverse reactions
125	DB00328	Indomethacin	10	-2.57639	0.002	Adverse reactions
126	DB00108	Natalizumab	4	-2.53549	0.005	No literature supports anti-infective properties
127	DB00920	Ketotifen	2	-2.52073	0.003	-	Yes
128	DB06612	Mepolizumab	1	-2.52046	0	No literature supports anti-infective properties
129	DB14996	Sutimlimab	1	-2.50104	0	No literature supports anti-infective properties
